# Supplementary material for: Conformational Properties and Putative Bioactive Targets for Novel Thiosemicarbazone Derivatives
Source: Molecules. 2022 Jul 16;27(14):4548. doi: 10.3390/molecules27144548 (PMC9324535; doi:10.3390/molecules27144548)
Supplement: Supplementary file 1 [file molecules-27-04548-s001.zip]

Archive with 1 entries (1 files):
- molecules-1806106-supplementary.pdf
